# Supplementary material for: A model for oxygen conservation associated with titration during pediatric oxygen therapy
Source: PLoS One. 2017 Feb 24;12(2):e0171530. doi: 10.1371/journal.pone.0171530 (PMC5325194; doi:10.1371/journal.pone.0171530)
Supplement: S1 File — (M) [file pone.0171530.s001.m]

% Script to calculate oxygen consumptionfor "n" number of patients, both
% with and without titration. The outputs of this script include a graphs
% showing the volume of oxygen used (kL), volume of oxygen saved (kL),
% percent of oxygen saved (%), and equivalent hours of oxygen therapy saved
% (hours), versus the frequency of titration. This script calls function FLOWPERDAY.M 

n = 100;  % Number of patients
Vo = 2; % Default flow rate (LPM)
% Patient profiles, based on Muhe 1997 and Weber 1998
% From Weber 1998: Day 1 - 95, Day 2 - 49, Day 3 - 41, Day 4 - 28, Day 5 - 18
% Patientslope = [0.05, 0.05, 0.05, 0, 0;0, 0.05, 0.05, 0, 0]; % Option 1: Patient type x rate of flow rate decrease every 24 hours
Patientslope = [0.125, 0.125, 0.125, 0, 0;0, 0.125, 0.125, 0, 0]; % Option 2: Patient type x rate of flow rate decrease every 24 hours
Ptreatmentdays = [0.83, 0.69, 0.47, 0.3, 0.27]/2.56; % Probability that patient remains in hospital after 24, 72, 96, etc hours (calculated from Weber 1998)
cdf = cumsum(Ptreatmentdays);
nursingtime = 1/6; % Hours 

% Output
[flowperpatient t] = flowperday(Patientslope,Vo); 
interval = t(2:end); % Min
O2volumetitration = zeros(1,length(interval)); % Liters
O2volumesaved = 0; % Liters
O2volume = 0; % Liters
extrat = 0;
data = []; % Patient Profile (A or B), treatment days (D), starting flow rate (Vo)
t=[]; % Min

for i = 1:n % For every patient
    
    U=rand; % How long will they stay?
    days=find((cdf>=U),1); 
    data(i,2) = days;
    
    % Randomly select for Patient A or B profile
    U=rand; if U <=0.5, U =1; else U = 2; end 
%     X = rand; if X <=0.33, Vo = 1; elseif X <=0.66, Vo=2; else Vo = 0.5; end %starting flow rate?
    [flowperpatient t] = flowperday(Patientslope,Vo); 

    flow = flowperpatient(U, :); % SLPM
    tpatient = t(find((t/60/24)<=days)); % t = [min]
    data(i,1) = U;
    data(i,3) = Vo;
        
    % Max o2 used
    O2volume = O2volume + Vo*60*24*days; % Liters
    
    % O2 used with titration
    for N = 2:length(tpatient)
        
        deltat = interval(N-1); % Minutes 
        
        j = 1:(N-1):length(tpatient); % Select only some from the vector flow
        height = flow(j(1:(end-1)));
        if mod(tpatient(end),deltat) == 0
            extrat = 0;
        else 
            extrat = tpatient(end) - tpatient(j(end)); 
        end
        
        O2volumetitration(N-1) = O2volumetitration(N-1) + deltat*sum(height) + extrat*flow(j(end));
        
    end
end

%Output
totalnursing = 24*60./freqtitration*nursingtime; % Min
figure 
set(gca, 'FontSize', 14, 'Linewidth', 1.5)
plot(freqtitration(1:480)/60, totalnursing(1:480))
xlabel('Titration interval (hours)')
ylabel('Hours')
title('Nursing time per patient per day vs titration frequency')

% Figure 
set(gca, 'FontSize', 14, 'Linewidth', 1.5)
plot(interval/24/60, O2volumetitration/1000, 'Linewidth', 2)
hold on
plot(interval/24/60, O2volume/1000, 'red', 'Linewidth', 2)
legend('with titration', 'without titration')
xlabel('Titration interval (days)')
ylabel('Kiloliters of oxygen')
title('Total oxygen usage for 100 patients')

% Figure
set(gca, 'FontSize', 14, 'Linewidth', 2)
freqtitration2 = interval(1:480);
O2saved = O2volumetitration(1:480)/O2volume*100;
plot(freqtitration2/60, O2saved, 'Linewidth', 2);
xlabel('Titration interval (hours)')
ylabel('Percent volume oxygen used')
title('Percent O2 used (titration/no titration)')

% Figure
set(gca, 'FontSize', 14, 'Linewidth', 2)
freqtitration2 = interval(1:480);
VolO2saved = O2volume - O2volumetitration(1:480);
plot(freqtitration2/60, VolO2saved/60, 'Linewidth', 2);
xlabel('Titration interval (hours)')
ylabel('Hours of O2 available ')
title('O2 saved (in hours of treatment at 1 SLPM)')

% Figure
set(gca, 'FontSize', 14, 'Linewidth', 2)
freqtitration2 = interval(1:480);
VolO2saved = O2volume - O2volumetitration(1:480);
plot(freqtitration2/60, VolO2saved/n, 'Linewidth', 2);
xlabel('Titration interval(hours)')
ylabel('Liters of O2')
title('Average O2 saved per pneumonia case (n=100)')
