# Supplementary material for: A model for oxygen conservation associated with titration during pediatric oxygen therapy
Source: PLoS One. 2017 Feb 24;12(2):e0171530. doi: 10.1371/journal.pone.0171530 (PMC5325194; doi:10.1371/journal.pone.0171530)
Supplement: S2 File — (M) [file pone.0171530.s002.m]

function [f t] = flowperday(slopes, Vo)

int=0.05;
t1 = [0:int:23.95]*60; % 0.05 = 2 minute increments
t2 = [24:int:47.95]*60;        
t3 = [48:int:71.95]*60; 
t4 = [72:int:95.95]*60; 
t5 = [96:int:119.95]*60; 
t=[t1;t2;t3;t4;t5];
temp = [];

slopes = slopes/24/60; % SLPM / minute

[m,n]=size(slopes);
f = zeros(m,length(t)*n);

for i = 1:m
    slope = slopes(i,:);
    ftemp = Vo;
        for k = 1:n 
            V = ftemp(end);
            temp = V - slope(k)*t1;
            ftemp = [ftemp temp]; 
        
        end
        f(i,:) = ftemp(2:end);
               
end

t=[t1 t2 t3 t4 t5]; % Minutes

% Figure
set(gca, 'FontSize', 14, 'Linewidth', 1.5)
plot(t/60/24,f(1,:), 'red', 'Linewidth', 2)
hold on
plot(t/60/24, f(2,:), 'Linewidth', 2)
legend('Patient I - 50%', 'Patient II - 50%')
xlabel('Time (day)')
ylabel('Flow rate (Liters/min)')
title('Flow rates to achieve SpO2 > 90% per day')
